# Supplementary material for: Update of a prediction model for postoperative shoulder stiffness after arthroscopic rotator cuff repair
Source: Commun Med (Lond). 2025 Oct 2;5:413. doi: 10.1038/s43856-025-01125-w (PMC12491454; doi:10.1038/s43856-025-01125-w)
Supplement: Supplementary file 4 — Supplementary Data 1 [file 43856_2025_1125_MOESM4_ESM.xlsx]

## Sheet: Sheet1
Variable	Variable type	Collection time point	Category	Definition	Considerations before modelling	Initial type	Initial complete rate	Reason for missigness	Final type
Accuracy of patient expectations	Prognostic factor	Baseline	Patient	Accuracy of patient expectation was suggested in the first round of the Delphi and is missing in the ARCR_Pred database	Drop (lack of information in the ARCR_Pred database)
Acromio-clavicular joint resection	Prognostic factor	Operation	Procedure	Performance of an additional treatment: resection of the acromioclavicular joint	None	Categorical: Yes, No	1	Verified: nothing to change	Categorical: Yes, No
Acromiohumeral distance	Prognostic factor	Baseline	Diagnostic	Acromiohumeral distance using the baseline X-ray data and was expressed in mm	Consider natural splines up to 3 knots	Discrete	0.96	X-rays were lost	Discrete
Acromioplasty	Prognostic factor	Operation	Procedure	Performance of an additional treatment: removal of bone tissue of the acromion	None	Categorical: Yes, No	1	Verified: nothing to change	Categorical: Yes, No
Affected side dominant	Prognostic factor	Baseline	Diagnostic	Dominance of affected side was defined after comparison of reported dominant side in the CRF and reported affected shoulder in the CRF and in the baseline questionnaire	None	Categorical: Yes, No	1	Verified: nothing to change	Categorical: Yes, No
Age	Prognostic factor	Baseline	Patient	Age at surgery was defined as the substraction between operation date and birth date	Consider natural splines up to 3 knots	Discrete	1	Verified: nothing to change	Discrete
Alcohol drinks	Prognostic factor	Baseline	Patient	Patient alcoholic beverage status	Consider regrouping variables categories to avoid sparse categories	Categorical: No, Occasionally, 1x daily, Several times a day	1	Verified: nothing to change	Categorical: No, Occasionally, At least daily
ASA classification	Prognostic factor	Baseline	Patient	Categorization of the patient's physiological status using the ASA Classification	Consider regrouping variables categories to avoid sparse categories	Categorical: ASA 1, ASA 2, ASA 3, ASA 4	1	Verified: nothing to change	Categorical: ASA 1, ASA 2, ASA 3-4
Biceps status and treatment	Prognostic factor	Operation	Procedure	Description of the biceps status and the associated treatment	None	Categorical: Normal, Abnormal (tendinopathy), Ruptured, Already treated (tenotomy, tenodesis)	1	Verified: nothing to change	Categorical: Normal, Abnormal (tendinopathy), Ruptured or already treated
Body mass index	Prognostic factor	Baseline	Patient	Body mass index expressed in kg/cm2	Consider natural splines up to 3 knots	Continuous	1	Verified: nothing to change	Continuous
Bone quality	Prognostic factor	Baseline	Diagnostic	Bone quality was suggested in the first round of the Delphi and is missing in the ARCR_Pred database	Drop (lack of information in the ARCR_Pred database)
Capsulitis partial tears (PASTA)	Prognostic factor	Operation	Diagnostic	Capsulitis partial tears (PASTA) was suggested in the first round of the Delphi. It actually corresponds to a combination of capsulitis and the tear size location of supraspinatus. It is missing in the ARCR_Pred Database but two other variables will be used instead (pre-operative shoulder stiffness and involvement of supraspinatus).	Drop (redundant information)
Capsulotomy	Prognostic factor	Operation	Procedure	Performance of an additional treatment: capsulotomy aims to release the capsule	None	Categorical: Yes, No	1	Verified: nothing to change	Categorical: Yes, No
Chronic pulmonary disease	Prognostic factor	Baseline	Patient	Chronic pulmonary disease presence was approximated with the question related to lung disease in the database	None	Categorical: Yes, No	1	Verified: nothing to change	Categorical: Yes, No
Complex regional pain syndrome at 6 weeks	Prognostic factor	6-week	Concomitant AE	Occurrence of an early complex regional pain syndrom	Drop (factor not prevalent enough (less than 3%))	Categorical: Yes, No	1	6-week missing rate should be constant unless we have specific missing values
Critical shoulder angle	Prognostic factor	Baseline	Diagnostic	Critical shoulder angle was measured using the baseline X-ray data and was expressed in degrees	Consider natural splines up to 3 knots	Discrete	0.97	X-rays were lost	Discrete
Depression and anxiety	Prognostic factor	Baseline	Patient	Level of depression and anxiety using one question from the EQ-5D-5L [22] quality of life instrument dichotomized into two categories.	Consider regrouping variables categories to avoid sparse categories	Continuous	1	Verified: nothing to change	Categorical: Not moderately anxious or depressed, At least moderately anxious or depressed
Diabetes	Prognostic factor	Baseline	Patient	Diabetes status is reported by clinicians in the CRF. It includes any type of diabetes (type I and type II).	Consider regrouping variables categories to avoid sparse categories	Categorical: Yes, No	1	Verified: nothing to change	Categorical: Yes, No
Dyslipidemia	Prognostic factor	Baseline	Patient	Dyslipidemia status is reportd by clinicians in the CRF using the “other” category for the question related to the comobordities status. This variable needs to be reworked so that dyslididemia status is distinguished.	Drop (factor not prevalent enough (less than 3%))	Categorical: Yes, No	1	Verified: nothing to change
Employment status	Prognostic factor	Baseline	Patient	Employment status was reported in patient questionnaire	Consider regrouping variables categories to avoid sparse categories	Categorical: Full-time work, Part-time work, Temporary work, Housekeeper, I am in training/ education, I am currently out of work, Retired	1	Verified: nothing to change	Categorical: Full-time work, Part-time work, Retired, Other
Fatty infiltration repaired tendons	Prognostic factor	Baseline	Diagnostic	Highest level of fatty infiltration of the repaired muscles describes the degree of degeneration of the muscle. It was described by the clinician in charge of the completion of the CRF using the baseline MRI and the Gouttalier classification	Consider regrouping variables categories to avoid sparse categories	Categorical: Stage 0, Stage 1, Stage 2, Stage 3, Stage 4	1	Verified: nothing to change	Categorical: Stage 0, Stage 1, Stage 2
Functional status	Prognostic factor	Baseline	Score	Functional status was described using the main study endpoint: the OSS. This score describes pain and performance in daily life activities	Consider natural splines up to 3 knots	Discrete	1	Verified: nothing to change	Discrete
History of shoulder stiffness on contralateral side	Prognostic factor	Baseline	Diagnostic	History of shoulder stiffness on contralateral side was reported using the question related to the existence of any other health problem of the upper extremities.	Drop (factor not prevalent enough (less than 3%))	Categorical: Yes, No	1	Verified: nothing to change
Hypercholesterolemia	Prognostic factor	Baseline	Patient	Hypercholesterolemia status is reported by clinicians in the CRF using the “other” category for the question related to the comobordities status. This variable needs to be reworked so that hyper-hypothyroidism status is distinguished.	Drop (factor not prevalent enough (less than 3%))	Categorical: Yes, No	1	Verified: nothing to change
Hyper−hypothyroidism	Prognostic factor	Baseline	Patient	Hyper-hypothyroidism status is reported by clinicians in the CRF using the “other” category for the question related to the comobordities status. This variable needs to be reworked so that hyper-hypothyroidism status is distinguished.	Drop (factor not prevalent enough (less than 3%))	Categorical: Yes, No	1	Verified: nothing to change
Hyperlaxity	Prognostic factor	Baseline	Patient	Hyperlaxity was suggested in the first round of the Delphi and is missing in the ARCR_Pred database.	Drop (lack of information in the ARCR_Pred database)
Hypertension	Prognostic factor	Baseline	Patient	Hypertension status is reported by clinicians in the CRF.	None	Categorical: Yes, No	1	Verified: nothing to change	Categorical: Yes, No
Immobilization duration	Prognostic factor	6-week	Post-op management	Duration of immobilization after the surgery in weeks	Consider regrouping variables categories to avoid sparse categories	Categorical: No immobilization, 1 week, 2 weeks, 3 weeks, 4 weeks, 5 weeks, 6 weeks, 7 weeks, 8 weeks, Orther duration, On-going immobilization	0.98	6-week missing rate should be constant unless we have specific missing values	Categorical: No immobilization, 1 to 5 weeks, 6 weeks, 7 weeks or more
Immobilization position	Prognostic factor	6-week	Post-op management	Immobilization position in rotation	None	Categorical: In internal rotation, In neutral position	0.94	6-week missing rate should be constant unless we have specific missing values	Categorical: In internal rotation, In neutral position
Involvement of infraspinatus	Prognostic factor	Baseline	Diagnostic	Involvement of infraspinatus is reported by clinicans in the CRF by analyzing the baseline MRI.	None	Categorical: Intact tendon, Partial tear, Full-thickness tear	1	Verified: nothing to change	Categorical: Intact tendon, Partial tear, Full-thickness tear
Involvement of subscapularis	Prognostic factor	Baseline	Diagnostic	Involvement of subscapularis is reported by clinicans in the CRF by analyzing the baseline MRI.	None	Categorical: Intact tendon, Partial tear, Full-thickness tear	1	Verified: nothing to change	Categorical: Intact tendon, Partial tear, Full-thickness tear
Involvement of supraspinatus	Prognostic factor	Baseline	Diagnostic	Involvement of supraspinatus is reported by clinicans in the CRF by analyzing the baseline MRI.	None	Categorical: Intact tendon, Partial tear, Full-thickness tear	1	Verified: nothing to change	Categorical: Intact tendon, Partial tear, Full-thickness tear
Level of sport activities	Prognostic factor	Baseline	Patient	Usual level of sports activities is reported by patients in the baseline questionnaire.	None	Categorical: Never, Less than once a week, Once a week, Twice a week or more	1	Verified: nothing to change	Categorical: Never, Less than once a week, Once a week, Twice a week or more
Medication	Prognostic factor	Baseline	Pre-op management	Medication treatment status before the surgery reported by the clinicians	None	Categorical: Yes, No	1	Verified: nothing to change	Categorical: Yes, No
Number of anchors	Prognostic factor	Operation	Procedure	Number of anchors used during the surgery	Consider regrouping variables in the same variable to count the number of anchors used for the surgery	Discrete	1	Verified: nothing to change	Discrete
Number of threads	Prognostic factor	Operation	Procedure	Number of threads used during the surgery is lacking in the ARCR_Pred database	Drop (lack of information in the ARCR_Pred database)
Operation duration	Prognostic factor	Operation	Procedure	Operation duration (in minutes)	None	Discrete	1	Verified: nothing to change	Discrete
Operation fear	Prognostic factor	Baseline	Patient	Operation fear was suggested in the first round of the Delphi and is missing in the ARCR_Pred database	Drop (lack of information in the ARCR_Pred database)
Osteoarthritis	Prognostic factor	Baseline	Diagnostic	Osteoarthritis grade was assessed using the baseline X-rays	None	Categorical: Grade 0 (none), Grade 1 (mild)	0.97	X-rays were lost	Categorical: Grade 0 (none), Grade 1 (mild)
Pain level	Prognostic factor	6-week	Score	Pain level 6-week after the surgery	None	Discrete (15 no pain - 0 severe pain)	0.98	6-week missing rate should be constant unless we have specific missing values	Discrete (15 no pain - 0 severe pain)
Pain level	Prognostic factor	1-day	Score	Pain level 1-day after the surgery	Drop (lack of information in the ARCR_Pred database)
Pain medication	Prognostic factor	6-week	Post-op management	During the 6-week clinical examination, patients shared their pain treatment details with clinicians, who then recorded the information under this variable.	None	Categorical: Non-NSAID & Potent Opioid, Non-NSAID & Weak Opioid, NSAIDs	1	6-week missing rate should be constant unless we have specific missing values	Categorical: Non-NSAID & Potent Opioid, Non-NSAID & Weak Opioid, NSAIDs
Passive motion (external rotation)	Prognostic factor	6-week	Score	Level of external rotation 6 weeks after the surgery	None	Discrete (10 degrees unit, -30 degrees until 100 degrees)	0.984	6-week missing rate should be constant unless we have specific missing values	Discrete (10 degrees unit, -30 degrees until 100 degrees)
Physical therapist experience	Prognostic factor	6-week	Healthcare	Physical therapist experience was requested during the first round of the Delphi and is lacking in the ARCR_Pred Database	Drop (lack of information in the ARCR_Pred database)
Physiotherapy	Prognostic factor	Baseline	Pre-op management	Physiotherapy treatment status before the surgery reported by the clinicians	None	Categorical: Yes, No	1	Verified: nothing to change	Categorical: Yes, No
Post-operative rehabilitation procedure type	Prognostic factor	6-week	Post-op management	Type of rehabilitation procedure 6 weeks after the surgery	Consider regrouping variables categories to avoid sparse categories	Categorical: None, Physiotherapy, Physiotherapy & Ergotherapy, Physiotherapy & Repl. Sport training without arms, Physiotherapy & Watertherapy & Ergotherapy, Watertherapy	1	6-week missing rate should be constant unless we have specific missing values	Categorical: None, Physiotherapy, Physiotherapy & Watertherapy, Other combination of rehabilitation procedures
Relatives with diabetes	Prognostic factor	Baseline	Patient	Relatives with diabetes was identified in the systemaric review but is missing in the ARCR_Pred database.	Drop (lack of information in the ARCR_Pred database)
Relatives with stiffness	Prognostic factor	Baseline	Patient	Relatives with stiffness was identified in the systemaric review but is missing in the ARCR_Pred database.	Drop (lack of information in the ARCR_Pred database)
Range of motion parameters	Prognostic factor	Baseline	Score	Various objective baseline range of motion parameters	None	Discrete	0.996 to 1	Data were lost
Repair technique (ISP)	Prognostic factor	Operation	Procedure	Type of repair technique for each tendon	Consider adding a variable category (tendon not affected) as these data are collected at the tendon level using a branching logic	Categorical: Single row, Double row, Transosseous equivalent with knots, Transoseouss equivalent without knots	0.401	Variable collected in a specific sub-group.	Categorical: Not repaired, Single row, Double row, Transosseous equivalent with knots, Transoseouss equivalent without knots
Repair technique (SSC)	Prognostic factor	Operation	Procedure	Type of repair technique for each tendon	Consider adding a variable category (tendon not affected) as these data are collected at the tendon level using a branching logic	Categorical: Single row, Double row, Transosseous equivalent with knots, Transoseouss equivalent without knots	0.415	Variable collected in a specific sub-group.	Categorical: Not repaired, Single row, Double row, Transosseous equivalent with knots, Transoseouss equivalent without knots
Repair technique (SSP)	Prognostic factor	Operation	Procedure	Type of repair technique for each tendon	Consider adding a variable category (tendon not affected) as these data are collected at the tendon level using a branching logic	Categorical: Single row, Double row, Transosseous equivalent with knots, Transoseouss equivalent without knots	0.896	Variable collected in a specific sub-group.	Categorical: Not repaired, Single row, Double row, Transosseous equivalent with knots, Transoseouss equivalent without knots
Retear at 6 weeks	Prognostic factor	6-week	Concomitant AE	Occurrence of an early retear	Drop (factor not prevalent enough (less than 3%))	Categorical: Yes, No	1	6-week missing rate should be constant unless we have specific missing values
Sex	Prognostic factor	Baseline	Patient	Sex of the patient was reported by clinicians in the CRF.	None	Categorical: Male, Female	1	Verified: nothing to change	Categorical: Male, Female
Shoulder stiffness	Prognostic factor	Baseline	Diagnostic	Shoulder stiffness was defined using the second point of our definition that we suggested in the Delphi. It is the result of a combination of range of motion parameters: restriction in passive motion in at least two planes (flexion, abduction, and external rotation in zero-degree abduction). The assessment of the Restriction in range of motion has been done separately for each plane: Flexion: tot…	Consider creating this variable by using the baseline range of motion parameters information	Categorical: Yes, No	NA	Need to create this variable	Categorical: Yes, No
Smoking status	Prognostic factor	Baseline	Patient	Smoking status before the surgery	None	Categorical: Never smoked, Smoked before, Current smoker	1	Verified: nothing to change	Categorical: Never smoked, Smoked before, Current smoker
Socioeconomic status	Prognostic factor	Baseline	Patient	Approximated with highest level of education	Consider regrouping variables categories to avoid sparse categories	Categorical: Up 9 years (Compulsory school), 10-13 years (Apprenticeship / High school), 13+ years (Higher / University, College)	1	Verified: nothing to change	Categorical: Up to 9 years (Compulsory school), 10-13 years (Apprenticeship / High school), 13+ years (Higher / University, College)
Socioeconomic status	Prognostic factor	Baseline	Patient	Approximated with the type of occupational position at work	None	Categorical: Employee without leadership responsibilities, In lower or middle management, In upper or the highest management, Self-employed or own small business, I have not been working yet	0.74	This variable is collected in a specific sub-group, but info can be found in profpos2, that's what has been converted to prepare profpos_event_0_modif	Categorical: Employee without leadership responsibilities, In lower or middle management, In upper or the highest management, Self-employed or own small business, I have not been working yet
Start of active shoulder motion (timing)	Prognostic factor	6-week	Post-op management	Week of start of the active shoulder motion	Consider regrouping variables categories to avoid sparse categories	Categorical: At day 1, After 1 week, After 2 weeks, After 3 weeks, After 4 weeks, After 5 weeks, After 6 weeks, After 7 weeks, After 8 weeks, After 9 weeks, After 10 weeks, After 11 weeks, After 12 weeks, Not yet started	0.976	6-week missing rate should be constant unless we have specific missing values	Categorical: 0-5 weeks, 6 weeks, 6-12 weeks
Start of passive shoulder motion (timing)	Prognostic factor	6-week	Post-op management	Week of start of the passive shoulder motion	Consider regrouping variables categories to avoid sparse categories	Categorical: At day 1, After 1 week, After 2 weeks, After 3 weeks, After 4 weeks, After 5 weeks, After 6 weeks, After 7 weeks, After 8 weeks, After 9 weeks, After 10 weeks, After 11 weeks, After 12 weeks, Not yet started	0.984	6-week missing rate should be constant unless we have specific missing values	Categorical: At day 1, 1-5 weeks, 6-8 weeks
Steroid infiltration	Prognostic factor	Baseline	Pre-op management	Steroid infiltrations treatment status before the surgery reported by the clinicians in the CRF.	None	Categorical: Yes, No	1	Verified: nothing to change	Categorical: Yes, No
Symptom duration	Prognostic factor	Baseline	Patient	Duration since apparition of symptoms reported by the patients in the baseline questionnaire	Consider regrouping variables categories to avoid sparse categories	Categorical: 1 week or less, >1 week to 1 month, >1 to 3 months, >3 to 6 months, >6 months to 1 year, >1 year	1	Verified: nothing to change	Categorical: Less than 6 months, More than 6 months
Synovitis rotator interval	Prognostic factor	Operation	Diagnostic	Suggested by peers in the second round, identification of synovitis during the surgery
Systematic lupus erythematosus	Prognostic factor	Baseline	Patient	Systematic lupus erythematosus status is reportd by clinicians in the CRF using the “other” category for the question related to the comobordities status. This variable needs to be reworked so that systematic lupus erythematosus status is distinguished.	Drop (factor not prevalent enough (less than 3%))	Categorical: Yes, No	1	Verified: nothing to change
Tear severity	Prognostic factor	Operation	Diagnostic	Tear severity based on operation report	None	Categorical: Partial tear, Single tendon with full tear, Two or 3 tendons (1 full tear), Massive tear (2 or 3 full tendons)	1	None	Categorical: Partial tear, Single tendon with full tear, Two or 3 tendons (1 full tear), Massive tear (2 or 3 full tendons)
Tear severity	Prognostic factor	Baseline	Diagnostic	Tear severity using MRI	None	Categorical: Partial tear, Single tendon with full tear, Two or 3 tendons (1 full tear), Massive tear (2 or 3 full tendons)	0.999	One patient (HUG-125) has had missing since no tear could be identified on baseline MRI	Categorical: Partial tear, Single tendon with full tear, Two or 3 tendons (1 full tear), Massive tear (2 or 3 full tendons)
Tear size (in anteroposterior dimension)	Prognostic factor	Baseline	Diagnostic	Tear size of the supraspinatus-infraspinatus tendon in the greatest anteroposterior dimension using MRI (in mm)	Drop (variable is recorded only for a subgroup of patients with supraspinatus and infraspinatus tears)	Discrete	0.69	Variable collected in a specific sub-group.
Tendon degeneration	Prognostic factor	Operation	Diagnostic	Signs of tendon degeneration	Consider modifying the groups so that the variable is available for all patients	Categorical: Yes, No	0.302	Variable collected in a specific sub-group.	Categorical: Yes, No
Tendon delamination	Prognostic factor	Operation	Diagnostic	Signs of tendon delamination	Consider modifying the groups so that the variable is available for all patients	Categorical: Yes, No	0.302	Variable collected in a specific sub-group.	Categorical: Yes, No
Tendon retraction	Prognostic factor	Baseline	Diagnostic	Supraspinatus tear retraction is reported by clinicans in the CRF using the Patte classification relying the baseline MRI.20	Drop (variable is recorded only for a subgroup of patients with supraspinatus and infraspinatus tears)	Categorical: No retraction, I = Little retraction, II = Retraction at the level of the humeral head, III = Retraction at the level of the glenoid	0.69	Variable collected in a specific sub-group.	Categorical: Supraspinatus not affected, No retraction, I = Little retraction, II = Retraction at the level of the humeral head, III = Retraction at the level of the glenoid
Traumatic onset	Prognostic factor	Baseline	Patient	Surgeon judgement regarding the cause of shoulder complaints	None	Categorical: Degenerative, Traumatic	1	Verified: nothing to change	Categorical: Degenerative, Traumatic
Type of activity at work with overhead activity	Prognostic factor	Baseline	Patient	Shoulder load that is currently exert during everyday physical work (at work, at home, in the household, volunteer work, etc.) with overhead activity	None	Categorical: No overhead activity, Light, Moderate, Heavy	1	Verified: nothing to change	Categorical: No overhead activity, Light, Moderate, Heavy
Type of activity at work without overhead activity	Prognostic factor	Baseline	Patient	Shoulder load that is currently exert during everyday physical work (at work, at home, in the household, volunteer work, etc.) without overhead activity	None	Categorical: Light, Moderate, Heavy	1	Verified: nothing to change	Categorical: Light, Moderate, Heavy
Vitamin D deficiency	Prognostic factor	Baseline	Biomarker	Vitamin D was suggested in the first round of the Delphi and is missing in the ARCR_Pred database	Drop (lack of information in the ARCR_Pred database)
Vitamin D deficiency	Prognostic factor	6-week	Biomarker	Vitamin D was suggested in the first round of the Delphi and is missing in the ARCR_Pred database	Drop (lack of information in the ARCR_Pred database)
Work physical commitment	Prognostic factor	Baseline	Patient	Work physical commitment was suggest in the first round of the Delphi and is already contained in another variable (see type of activity at work)	Drop (redundant information)
Post-operative shoulder stiffness within 6 months	Outcome	6-month	Outcome	Composite outcome resulting of the two criteria used (AE and ROM)	None
Post-operative shoulder stiffness criteria AE	Outcome	6-month	Outcome	Any restriction in passive range of motion occurring at least 3 months after the operation implying a modification in the usual patient's care (e.g. physiotherapy, medication, or an intervention requiring manipulation under anesthesia)	None
Post-operative shoulder stiffness criteria ROM	Outcome	6-month	Outcome	A persisting post-operative restriction at 6 months in passive motion in at least two planes (flexion, abduction, and external rotation in zero-degree abduction). The assessment of the Restriction in range of motion has been done separately for each plane: Flexion: total motion inferior or equal to 90 degrees or gleno-humeral motion (fixed scapula) inferior or equal to 80 degrees. Abduction: tota…	None
Post-operative shoulder stiffness surgeon prediction	Outcome	Operation	Outcome	Probability of occurrence of post-operative shoulder stiffness described by surgeon immediately after the surgery	None
Worker's compensation claim status	Prognostic factor	Baseline	Patient	Worker's compensation claim status is not transferrable to our Swiss case	Drop (lack of information in the ARCR_Pred database)
