# Supplementary material for: Update of a prediction model for postoperative shoulder stiffness after arthroscopic rotator cuff repair
Source: Commun Med (Lond). 2025 Oct 2;5:413. doi: 10.1038/s43856-025-01125-w (PMC12491454; doi:10.1038/s43856-025-01125-w)
Supplement: Supplementary file 5 — Supplementary Data 2 [file 43856_2025_1125_MOESM5_ESM.xlsx]

## Sheet: Tabelle1
			Complete-case analysis (N = 833)		Multiple imputation (M = 10)
Baseline variables (N = 41)	Missing	PV	Distribution	Univariable regression	Univariable regression
Patient-related factors (N = 30)
Sociodemographics
Age at surgery (in years), Median (IQR)		2.64	58 (52 – 63)	0.98 (0.96 to 1)	0.99 (0.97 to 1.01)
Male sex, n (%)		3.14	520 (62)	0.62 (0.42 to 0.92)	0.73 (0.5 to 1.05)
Body Mass Index (in kg/m2), Median (IQR)		2.86	26.4 (23.9 – 29.3)	1.01 (0.96 to 1.05)	1.02 (0.97 to 1.06)
Employment status, n (%)		3.27
Full-time work			449 (54)	Ref.	Ref.
Other			64 (7.7)	1.33 (0.65 to 2.52)	1.38 (0.71 to 2.66)
Part-time work			161 (19)	1.14 (0.69 to 1.86)	0.98 (0.61 to 1.59)
Retired			159 (19)	0.74 (0.41 to 1.28)	0.79 (0.46 to 1.36)
Number of years of education, n (%)		3.2
Up to 9 years (Compulsory school)			110 (13)	Ref.	Ref.
10-13 years (Apprenticeship / High school)			427 (51)	0.6 (0.36 to 1.01)	0.67 (0.41 to 1.11)
13+ years (Higher / University, College)			296 (36)	0.42 (0.24 to 0.75)	0.49 (0.29 to 0.84)
Type of occupational position at work, n (%)		3.2
Employee without leadership responsibilities			378 (45)	Ref.	Ref.
I have not been working yet			14 (1.7)	0.65 (0.1 to 2.39)	0.59 (0.13 to 2.75)
In lower or middle management			183 (22)	0.58 (0.34 to 0.94)	0.68 (0.43 to 1.08)
In upper or the highest management			99 (12)	0.21 (0.07 to 0.49)	0.41 (0.19 to 0.86)
Self-employed or own small business			159 (19)	0.46 (0.25 to 0.8)	0.47 (0.27 to 0.82)
Alcohol consumption, n (%)		2.09
At least daily			88 (11)	Ref.	Ref.
No			195 (23)	1 (0.54 to 1.95)	1 (0.54 to 1.87)
Occasionally			550 (66)	0.58 (0.33 to 1.09)	0.69 (0.39 to 1.24)
Smoking status, n (%)		3.25
Never smoked			497 (60)	Ref.	Ref.
Smoked before			169 (20)	1.79 (1.11 to 2.85)	1.7 (1.09 to 2.65)
Current smoker			167 (20)	1.61 (0.99 to 2.57)	1.65 (1.04 to 2.63)
Level of sport activities, n (%)		3.07
Never			172 (21)	Ref.	Ref.
Less than once a week			85 (10)	0.98 (0.49 to 1.87)	0.91 (0.48 to 1.73)
Once a week			160 (19)	0.8 (0.44 to 1.41)	0.77 (0.45 to 1.34)
Twice a week or more			416 (50)	0.57 (0.35 to 0.92)	0.56 (0.35 to 0.88)
Work-related
Type of work with overhead activity, n (%)		2.8
No overhead activity			233 (28)	Ref.	Ref.
Light			188 (23)	1.44 (0.79 to 2.62)	1.34 (0.78 to 2.29)
Moderate			204 (24)	1.53 (0.86 to 2.77)	1.29 (0.74 to 2.25)
Heavy			208 (25)	2.47 (1.45 to 4.3)	2.02 (1.23 to 3.32)
Type of work without overhead activities, n (%)		2.8
Light			388 (47)	Ref.	Ref.
Moderate			339 (41)	1.54 (1.01 to 2.38)	1.52 (1.02 to 2.28)
Heavy			106 (13)	2.37 (1.36 to 4.08)	2.3 (1.35 to 3.9)
Anamnesis
At least moderately anxious or depressed (EQ-5D-5L), n (%)		4.32	102 (12)	2.09 (1.24 to 3.4)	1.92 (1.16 to 3.19)
ASA Classification, n (%)		2.09
I			364 (44)	Ref.
II			409 (49)	1.15 (0.77 to 1.72)	1.23 (0.83 to 1.81)
III-IV			60 (7.2)	1.52 (0.71 to 3.01)	1.87 (0.99 to 3.52)
Lung disease, n (%)		2.2	38 (4.6)	1.66 (0.74 to 3.39)	1.66 (0.8 to 3.47)
Diabetes, n (%)		4.39	36 (4.3)	2.14 (0.93 to 4.47)	2.09 (1 to 4.38)
Hypertension, n (%)		2.14	185 (22)	0.97 (0.6 to 1.53)	0.88 (0.56 to 1.38)
Pre-operative shoulder stiffness, n (%)		4.68	292 (35)	2.02 (1.37 to 2.98)	1.84 (1.27 to 2.67)
Pre-operative scores
Oxford Shoulder Score (0-48), Median (IQR)		4	28 (21 – 34)	0.94 (0.92 to 0.96)	0.94 (0.92 to 0.96)
Range of motion parameters (10° unit), Median (IQR)	0.3	4
Abduction (active - affected side) (0 - 20)			12 (8 – 16)	0.9 (0.86 to 0.94)	0.91 (0.87 to 0.95)
Flexion (active - affected side) (0 - 20)			14 (9 – 16)	0.91 (0.88 to 0.95)	0.92 (0.88 to 0.95)
External rotation at 0 degree abduction (active - affected side) (-3 - 10)	0.1		5 (4 – 6)	0.83 (0.75 to 0.91)	0.84 (0.76 to 0.93)
Abduction (glenohumeral passive - affected side) (0 - 12)	0.1		9 (8 – 9)	0.88 (0.8 to 0.98)	0.87 (0.79 to 0.97)
Abduction (glenohumeral passive - contralateral side) (0 - 12)	0.1		9 (9 – 10)	1.04 (0.9 to 1.19)	0.99 (0.86 to 1.13)
External rotation at 0° abduction (glenohumeral passive - fixed scapula - affected side) (-3 - 10)	0.2		6 (4 – 7)	0.83 (0.75 to 0.93)	0.86 (0.77 to 0.95)
External rotation at 0° abduction (glenohumeral passive - fixed scapula - contralateral side) (-3 - 10)	0.1		6 (5 – 7)	0.97 (0.86 to 1.08)	0.93 (0.84 to 1.04)
External rotation at 90° abduction (passive - fixed scapula, affected side) (-3 - 10)	0.3		7 (4 – 8)	0.93 (0.87 to 0.99)	0.92 (0.87 to 0.98)
Internal rotation at 90° abduction (passive - fixed scapula) (0 - 10)	0.3		4 (2 – 6)	0.96 (0.89 to 1.04)	0.96 (0.89 to 1.04)
Pre-operative management
Medication, n (%)		2.55	378 (45)	1.06 (0.72 to 1.56)	0.94 (0.64 to 1.38)
Physiotherapy, n (%)		2.93	346 (42)	0.9 (0.6 to 1.32)	0.88 (0.6 to 1.31)
Steroid infiltration, n (%)		2.27	247 (30)	1.1 (0.72 to 1.65)	1.06 (0.71 to 1.59)
Abbreviations: IQR: Interquartile Range; PV: Prognostic Value. Note. The baseline variables, categorized into patient-related factors, sociodemographics, work-related factors, anamnesis, pre-operative shoulder stiffness, and pre-operative scores, are examined. For each variable, the table presents the proportion of missing values, the prognostic value (PV) indicating the results of the Delphi sur…
